# Supplementary material for: The effect of cigarette smoking on the oral and nasal microbiota
Source: Microbiome. 2017 Jan 17;5:3. doi: 10.1186/s40168-016-0226-6 (PMC5240432; doi:10.1186/s40168-016-0226-6)
Supplement: Additional file 2: Table S2. — Comparison by smoking status in alpha diversity and relative abundance of top ten abundant genera. Table S3. P values based on the Wilcoxon signed-rank test for the Shannon index differences among eight oral sites. (XLS 50 kb) [file 40168_2016_226_MOESM2_ESM.xls]

## Sheet: Template
Table S2, Comparison by smoking status in alpha diversity and relative abundance of top 10 abundant genera
Genus	Anterior nare			Keratinized gingiva			Buccal mucosa			Hard palate			Palatine tonsils			Saliva			Subgingival plaque			Supragingival paque			Tongue dorsum
	Nonsmoker (19)	Smoker (19)	P	Nonsmoker (13)	Smoker (18)	P	Nonsmoker (20)	Smoker (22)	P	Nonsmoker (10)	Smoker (19)	P	Nonsmoker (20)	Smoker (22)	P	Nonsmoker (16)	Smoker (18)	P	Nonsmoker (4)	Smoker (7)	P	Nonsmoker (9)	Smoker (15)	P	Nonsmoker (18)	Smoker (19)	P
Alpha diversity
Observed_species	121.8(80.3-173.55)	129.05(96.45-180.1)	0.563491	72.7(55.3-83.65)	62.1(51.5875-106.6125)	0.984274	230.575(183.0375-295.075)	181.175(119.575-237.45)	0.0566653	121.175(111.275-171.8375)	142.65(113.55-306.025)	0.483646	93.4(79.7375-111.75)	115.2(93.75-174.175)	0.171669	193.65(159.15-273.3375)	207.2(145.875-298.05)	0.851471	347.55(235.95-431.75)	308.175(263.8875-326.85)	0.761905	120.3(98.85-284.2)	203.9(133.925-346.15)	0.289503	128.325(105.325-171.8625)	176.75(121.95-271.025)	0.270935
Shannon	5.1937(4.8618-5.5851)	4.8537(4.4295-5.5542)	0.418074	3.8671(2.8635-4.3226)	2.7701(2.333-4.1808)	0.19631	5.5637(5.3293-6.3178)	5.279(4.4505-5.8617)	0.0675217	4.4918(4.2317-5.7095)	5.4866(4.8253-6.4833)	0.0558795	4.3641(3.5594-5.2519)	4.7263(4.1531-5.4406)	0.287765	5.8981(5.1626-6.1497)	5.5986(4.8296-6.5017)	0.772247	6.9374(5.719-7.5978)	6.5546(6.4971-6.6801)	0.914286	5.1213(3.8455-6.4179)	5.8767(4.9174-6.8438)	0.411483	4.677(3.4695-5.5047)	5.1706(4.5941-5.963)	0.245277
PD_whole_tree	16.8125(13.4669-24.6086)	18.1616(14.7722-22.5911)	0.908139	11.8725(8.6448-13.7669)	10.9539(8.2049-13.7545)	0.767385	27.927(22.141-33.9804)	21.7979(15.2742-28.4663)	0.0472725	16.8936(13.6925-24.6922)	18.6338(15.7742-35.9196)	0.286384	14.547(12.7876-19.6693)	17.2132(14.9454-24.2357)	0.188159	28.2606(23.7384-34.396)	27.9805(22.3394-34.9603)	0.986421	39.9293(27.9431-46.0092)	33.5565(28.5175-39.3699)	0.609524	16.4331(11.3762-33.5261)	23.8296(14.0399-38.6504)	0.558351	14.6313(10.9808-19.5469)	21.8377(14.8193-25.7229)	0.233092
Top 10 genera by average relative abundance
Firmicutes.Streptococcus	0.2476(0.1614-0.3226)	0.3143(0.1662-0.4016)	0.283646	0.5289(0.4413-0.6091)	0.7213(0.4598-0.8287)	0.169698	0.3022(0.2258-0.4188)	0.393(0.2628-0.5093)	0.141906	0.4198(0.2751-0.4422)	0.3555(0.1796-0.4063)	0.307667	0.3992(0.2286-0.5486)	0.3907(0.2549-0.4836)	0.774451	0.3955(0.2495-0.4301)	0.2967(0.2217-0.3419)	0.347336	0.1564(0.1517-0.3145)	0.1758(0.1492-0.2564)	1	0.4314(0.2349-0.5927)	0.3768(0.1963-0.5448)	0.411483	0.6261(0.3701-0.7077)	0.5637(0.2739-0.6465)	0.221333
Bacteroidetes.Prevotella	0.051(0.0232-0.0685)	0.0361(0.0249-0.0571)	0.707516	0.0172(0.0032-0.0288)	0.0052(0.0012-0.0146)	0.357139	0.0431(0.0179-0.0798)	0.0247(0.0169-0.0368)	0.13511	0.0264(0.0056-0.0728)	0.0441(0.0291-0.0781)	0.266087	0.0283(0.0191-0.0577)	0.0573(0.0357-0.1023)	0.0566653	0.0774(0.0518-0.0929)	0.0543(0.0226-0.0971)	0.186568	0.0646(0.0535-0.1014)	0.0727(0.0678-0.0941)	0.609524	0.0168(0.0075-0.04)	0.0236(0.0109-0.0505)	0.770185	0.013(0.0027-0.0622)	0.0201(0.008-0.0479)	0.641498
Firmicutes.Veillonella	0.0453(0.0278-0.1534)	0.0529(0.0401-0.0905)	0.953995	0.0273(0.019-0.0911)	0.0636(0.0312-0.1097)	0.352119	0.0786(0.0481-0.1519)	0.0745(0.0532-0.1098)	0.774451	0.0799(0.0348-0.1041)	0.1003(0.0375-0.125)	0.286384	0.1077(0.0501-0.1378)	0.1254(0.064-0.1646)	0.254801	0.07(0.0253-0.1052)	0.0565(0.0198-0.1028)	0.905162	0.0749(0.0577-0.0925)	0.0549(0.0409-0.0991)	0.761905	0.075(0.0175-0.092)	0.0381(0.0133-0.0877)	0.558351	0.0463(0.0106-0.1204)	0.0854(0.028-0.1203)	0.537755
Actinobacteria.Rothia	0.0282(0.0125-0.0608)	0.025(0.0114-0.0545)	0.930203	0.0023(0.0001-0.0078)	0.0022(0.0003-0.0067)	0.888348	0.0209(0.0137-0.0487)	0.0498(0.0306-0.0843)	0.00692854	0.0441(0.0203-0.0554)	0.0369(0.0147-0.0611)	0.735234	0.0198(0.0098-0.0597)	0.0191(0.0065-0.0359)	0.461546	0.0164(0.0103-0.029)	0.0161(0.006-0.0239)	0.484353	0.0023(0.0013-0.0043)	0.0019(0.0013-0.0174)	0.914286	0.018(0.0095-0.0849)	0.0224(0.0056-0.0396)	0.682384	0.02(0.0118-0.0409)	0.0183(0.009-0.0438)	0.868875
Proteobacteria.Haemophilus	0.0192(0.0026-0.0693)	0.0222(0.008-0.0389)	0.883917	0.0507(0.0035-0.066)	0.0153(0.0058-0.0701)	0.737415	0.015(0.0018-0.0436)	0.038(0.0045-0.0758)	0.344881	0.0285(0.0059-0.0435)	0.0333(0.0032-0.051)	0.748042	0.0168(0.0095-0.0281)	0.0165(0.0032-0.0329)	0.662665	0.0198(0.0096-0.0321)	0.0225(0.0051-0.0413)	0.986421	0.0045(0.0015-0.0084)	0.0014(0.0005-0.0025)	0.761905	0.009(0.0024-0.0428)	0.0072(0.0012-0.0402)	0.811442	0.0268(0.0058-0.0639)	0.0176(0.0012-0.0736)	0.726597
Fusobacteria.Fusobacterium	0.0142(0.0069-0.0271)	0.0105(0.0018-0.0327)	0.661374	0.0026(0.0001-0.0084)	0.0035(0.0007-0.0088)	0.616081	0.0145(0.0041-0.0259)	0.0119(0.0039-0.0301)	0.680869	0.0071(0.0038-0.034)	0.015(0.0114-0.0346)	0.179045	0.0084(0.0029-0.0265)	0.0125(0.0081-0.0271)	0.5085	0.0127(0.0057-0.0191)	0.0117(0.0042-0.023)	0.824859	0.0402(0.0171-0.0602)	0.1024(0.0209-0.1704)	0.47619	0.0148(0.0007-0.0252)	0.0224(0.0052-0.0715)	0.173719	0.006(0.0017-0.018)	0.0114(0.0031-0.0324)	0.49406
Actinobacteria.Actinomyces	0.0132(0.0084-0.0317)	0.0136(0.0074-0.023)	0.686145	0.002(0.0004-0.0035)	0.0025(0.0003-0.0103)	0.733133	0.0364(0.0237-0.0664)	0.0471(0.0185-0.0687)	0.910741	0.0205(0.017-0.0386)	0.0394(0.0214-0.0475)	0.329928	0.028(0.0123-0.058)	0.0353(0.0223-0.0629)	0.311238	0.0308(0.0184-0.0421)	0.0251(0.017-0.0546)	0.986421	0.0165(0.01-0.0373)	0.0128(0.0086-0.0201)	0.914286	0.0216(0.0041-0.0302)	0.0158(0.0079-0.0281)	1	0.0074(0.0013-0.019)	0.0155(0.0021-0.0205)	0.425218
Firmicutes.Gemellaceae.unknown	0.0123(0.0052-0.0293)	0.0255(0.0031-0.0404)	0.69347	0.0207(0.0085-0.0344)	0.0233(0.0171-0.0395)	0.540405	0.0092(0.0035-0.0235)	0.0216(0.0074-0.0318)	0.323425	0.0253(0.0036-0.0362)	0.025(0.0086-0.0468)	0.572551	0.0134(0.0064-0.0242)	0.0128(0.0047-0.0293)	0.774451	0.0097(0.0063-0.0212)	0.0145(0.0062-0.0202)	0.959279	0.0092(0.0031-0.0195)	0.0006(0.0003-0.0024)	0.0666667	0.0326(0.0073-0.0612)	0.0085(0.0005-0.0287)	0.193693	0.0265(0.0039-0.0543)	0.0313(0.0165-0.0441)	0.867192
Fusobacteria.Leptotrichia	0.0116(0.0033-0.0175)	0.0104(0.005-0.0162)	0.930192	0.0014(0.0002-0.0072)	0.0012(0-0.0068)	0.887941	0.0265(0.0085-0.1033)	0.0144(0.0047-0.0336)	0.0989757	0.0138(0.0049-0.019)	0.018(0.0089-0.0441)	0.211017	0.012(0.0033-0.0386)	0.0228(0.0066-0.0454)	0.265491	0.0082(0.0037-0.0231)	0.0067(0.0017-0.0159)	0.528148	0.0793(0.0567-0.1021)	0.0518(0.0096-0.1175)	0.914286	0.0039(0.0007-0.0383)	0.0323(0.0074-0.0932)	0.355256	0.0019(0.0004-0.0123)	0.0078(0.001-0.0199)	0.308123
Actinobacteria.Corynebacterium	0.0097(0.0023-0.164)	0.0092(0.0018-0.034)	0.598832	0.0002(0-0.0024)	0.0001(0-0.0006)	0.59954	0.0006(0.0002-0.0182)	0.0003(0.0001-0.0048)	0.356335	0.0017(0.0004-0.0051)	0.0037(0.0018-0.0144)	0.34667	0.0009(0.0001-0.0018)	0.0006(0.0004-0.0013)	0.579003	0.0017(0.0004-0.0027)	0.0012(0.0003-0.0024)	0.557472	0.0338(0.0184-0.0524)	0.0245(0.0058-0.046)	0.761905	0.0024(0-0.0412)	0.0004(0.0003-0.0229)	0.765098	0.0006(0.0001-0.001)	0.0007(0.0001-0.0017)	0.748873
Note, the Median(interquartile range) values of the taxa relative abundance are shown by smoking status. The nubmers in the parenthesis by smoking status are the number of the subjects. The P values are based on Wilcoxon rank-sum test. All Bonferroni-corrected P values were greater than 0.05 (not shown).
Table S3, P values based on Wilcoxon signed rank test for Shannon index differences among 8 oral sites
	Subgingival.plaque	Tongue.dorsum	Supraginfival.plaque	Keratinized.gingiva	Hard.palate	Buccal.mucosa	Saliva
Subgingival.plaque	NA
Tongue.dorsum	0.556641	NA
Supraginfival.plaque	0.275391	0.0239506	NA
Keratinized.gingiva	0.0117188	2.08616e-07	7.62939e-06	NA
Hard.palate	0.0136719	0.750993	0.864887	7.86781e-06	NA
Buccal.mucosa	0.0273438	0.0652535	0.197378	5.58794e-09	0.915216	NA
Saliva	0.275391	0.0828599	0.798706	3.93391e-06	0.481952	0.684959	NA
Palatine.tonsils	0.00585938	0.153418	0.00307083	1.06096e-05	0.119971	0.000100382	0.000228134
